# Supplementary material for: Bioavailability of Reduced Coenzyme Q10 (Ubiquinol-10) in Burn Patients
Source: Metabolites. 2022 Jul 1;12(7):613. doi: 10.3390/metabo12070613 (PMC9321044; doi:10.3390/metabo12070613)
Supplement: Supplementary file 1 [file metabolites-12-00613-s001.zip]

Archive with 1 entries (1 files):
- metabolites-1763542-supplementary.pdf
